# Supplementary material for: Potential predictive and therapeutic applications of small extracellular vesicles-derived circPARD3B in osteoarthritis
Source: Front Pharmacol. 2022 Oct 19;13:968776. doi: 10.3389/fphar.2022.968776 (PMC9627215; doi:10.3389/fphar.2022.968776)
Supplement: Supplementary file 1 [file Table2.XLSX]

## Sheet: Sheet1
Figure1A
		CT value (Target Gene)	CT value (Reference Gene)	Mean CT value (Target Gene)	Mean CT value (Reference Gene)	deltaCT	mean deltaCT	delta/deltaCT	2-delta/deltaCT
circPARD3B+RNase R -	Sample1	29.5	25.44	29.7767	25.5467	4.23	4.23	0	1
		29.7	25.1
		30.13	26.1
	Sample2	23.3	24.44	23.9247	24.2467	-0.321928		-0.321928	0.8
		23.5	24.1
		24.9742	24.2
	Sample3	25.4	25.44	25.8585	25.48	0.378512		0.378512	1.3
		25.6	25.1
		26.5755	25.9
Linear PARD3B+RNase R -	Sample1	29.5	25.34	29.7833	25.6533	4.13	4.13	0	1
		29.7	25.41
		30.15	26.21
	Sample2	24.3	24.14	24.2575	24.12	0.137504		0.137504	1.1
		24.5	24.1
		23.9725	24.12
	Sample3	25.34	25.44	25.406	25.48	-0.0740006		-0.0740006	0.95
		25.26	25.1
		25.618	25.9
Linear PARD3B+RNase R +	Sample1	22.5	24.34	22.25	24.22	-1.97	0.03	-2	0.25
		22.7	24.21
		21.55	24.11
	Sample2	21.3	24.84	21.2681	24.59	-3.32193		-3.32193	0.1
		21.5	24.31
		21.0042	24.62
	Sample3	22.34	24.44	22.7654	24.28	-1.51457		-1.51457	0.35
		22.26	24.1
		23.6963	24.3
circPARD3B+RNase R +	Sample1	27.5	24.4	27.885	24.2	3.68496	4.1	-0.415037	0.75
		27.7	24.1
		28.4549	24.1
	Sample2	24.3	24.4	24.4475	24.2333	0.214125		0.214125	1.16
		24.5	24.1
		24.5424	24.2
	Sample3	24.34	24.4	24.1593	24.2333	-0.0740006		-0.0740006	0.95
		24.26	24.1
		23.878	24.2
Figure1B
FLS
veh+Vector	Sample1	29.5	25.14	30.0265	25.3	4.72651	4.5	0.226509	1.17
		30.2	25.44
		30.3795	25.32
	Sample2	25.3	25.54	25.2055	25.44	-0.234465		-0.234465	0.85
		25.5	25.44
		24.8166	25.34
	Sample3	24.84	25.02	24.9129	25.29	-0.37707		-0.37707	0.77
		24.76	25.51
		25.1388	25.34
veh+circPARD3B-OE	Sample1	31.1	25.24	30.9783	25.2933	5.68496	4.1	1.58496	3
		31	25.12
		30.8349	25.52
	Sample2	26.3	24.54	26.5075	24.37	2.1375		2.1375	4.4
		26.5	24.33
		26.7225	24.24
	Sample3	27.24	25.12	27.4723	25.4367	2.03562		2.03562	4.1
		27.76	25.55
		27.4169	25.64
IL-1+Vector	Sample1	26.9	24.12	26.6164	24.5533	2.06303	3.8	-1.73697	0.3
		26.4	24.02
		26.5491	25.52
	Sample2	22.9	24.14	22.9974	24.1367	-1.13924		-1.13924	0.454
		23.2	24.23
		22.8923	24.04
	Sample3	24.24	25.52	24.6997	25.4367	-0.736966		-0.736966	0.6
		24.76	25.45
		25.0991	25.34
IL-1+circPARD3B-OE	Sample1	29.9	24.42	29.703	24.37	5.33296	3.9	1.43296	2.7
		29.4	24.12
		29.8089	24.57
	Sample2	25.1	24.84	25.1997	24.9367	0.263034		0.263034	1.2
		25.2	24.93
		25.2991	25.04
	Sample3	26.24	25.12	26.3383	25.1367	1.20163		1.20163	2.3
		26.76	25.15
		26.0149	25.14
HDMECs
veh+Vector	Sample1	28.9	24.72	28.8433	24.6433	4.2	4.2	0	1
		28.9	24.54
		28.73	24.67
	Sample2	24.1	24.22	23.7647	24.0867	-0.321928		-0.321928	0.8
		23.2	24.03
		23.9942	24.01
	Sample3	25.24	25.02	25.1461	25.19	-0.0439433		-0.0439433	0.97
		25.06	25.21
		25.1382	25.34
veh+circPARD3B-OE	Sample1	30.1	24.82	30.1885	24.71	5.47851	4.1	1.37851	2.6
		30.2	24.74
		30.2655	24.57
	Sample2	26.1	24.32	26.0522	24.2867	1.76553		1.76553	3.4
		26.2	24.03
		25.8566	24.51
	Sample3	27.24	25.62	27.7633	25.5933	2.16993		2.16993	4.5
		27.06	25.44
		28.9898	25.72
IL-1+Vector	Sample1	27.1	24.32	27.1136	24.27	2.84361	4.4	-1.55639	0.34
		27.2	24.22
		27.0408	24.27
	Sample2	23.1	24.02	23.0533	24.0533	-1		-1	0.5
		23.2	24.13
		22.86	24.01
	Sample3	23.24	25.42	23.7861	25.26	-1.47393		-1.47393	0.36
		24.06	25.24
		24.0582	25.12
IL-1+circPARD3B-OE	Sample1	31.5	25.92	31.4033	25.7033	5.7	4.7	1	2
		31.2	25.82
		31.51	25.37
	Sample2	25.1	24.08	24.9347	24.2567	0.678072		0.678072	1.6
		25.2	24.18
		24.5042	24.51
	Sample3	26.14	25.32	26.2537	25.1833	1.07039		1.07039	2.1
		26.06	25.21
		26.5612	25.02
Figure1C
FLS/VEGF
Vector	Sample1	29.5	25.12	29.3033	25.2033	4.1	4.1	0	1
		29.2	25.12
		29.21	25.37
	Sample2	22.61	24.18	22.6421	24.1567	-1.51457		-1.51457	0.35
		22.2	24.18
		23.1163	24.11
	Sample3	24.14	25.24	24.0024	25.22	-1.21759		-1.21759	0.43
		23.86	25.41
		24.0072	25.01
IL-1+Vector	Sample1	30.5	25.02	30.3022	25.1367	5.16553	4.4	0.765535	1.7
		30.2	25.32
		30.2066	25.07
	Sample2	25.61	24.38	25.2109	24.3233	0.887525		0.887525	1.85
		24.2	24.18
		25.8226	24.41
	Sample3	26.14	25.44	25.916	25.22	0.695994		0.695994	1.62
		25.86	25.21
		25.748	25.01
IL-1+circPARD3B-OE	Sample1	29.5	25.42	29.843	25.38	4.46303	4.2	0.263034	1.2
		29.7	25.35
		30.3291	25.37
	Sample2	25.11	24.28	24.6927	24.1567	0.536053		0.536053	1.45
		24.5	24.08
		24.4682	24.11
	Sample3	25.74	25.14	25.379	25.19	0.189034		0.189034	1.14
		25.26	25.22
		25.1371	25.21
HDMECs/VEGF
Vector	Sample1	29.5	25.12	29.5467	25.1467	4.4	4.4	0	1
		29.7	25.15
		29.44	25.17
	Sample2	25.11	24.18	24.6594	24.1233	0.536053		0.536053	1.45
		24.5	24.08
		24.3682	24.11
	Sample3	25.74	25.24	25.956	25.26	0.695994		0.695994	1.62
		25.26	25.32
		26.868	25.22
IL-1+Vector	Sample1	31.1	25.01	30.8096	25.2767	5.53296	4.1	1.43296	2.7
		30.7	25.35
		30.6289	25.47
	Sample2	26.11	24.38	25.7152	24.3367	1.37851		1.37851	2.6
		25.8	24.22
		25.2355	24.41
	Sample3	27.14	25.34	26.9738	25.4033	1.57046		1.57046	2.97
		27.06	25.55
		26.7214	25.32
IL-1+circPARD3B-OE	Sample1	31.1	26.01	31.2274	26.2767	4.95076	4.3	0.650765	1.57
		30.7	26.25
		31.8823	26.57
	Sample2	26.11	26.38	27.044	26.2367	0.807355		0.807355	1.75
		27.8	26.22
		27.2221	26.11
	Sample3	25.14	24.24	25.2339	24.37	0.863938		0.863938	1.82
		25.06	24.55
		25.5018	24.32
FLS/MMP13
Vector	Sample1	30.9	26.21	30.7333	26.2333	4.5	4.5	0	1
		30.7	26.22
		30.6	26.27
	Sample2	24.91	26.21	25.25	26.25	-1		-1	0.5
		25.8	26.33
		25.04	26.21
	Sample3	24.54	24.54	24.7569	24.47	0.286881		0.286881	1.22
		24.86	24.45
		24.8706	24.42
IL-1+Vector	Sample1	30.9	25.21	30.833	25.3	5.53296	4.1	1.43296	2.7
		30.7	25.32
		30.8989	25.37
	Sample2	25.91	24.21	25.6386	24.3167	1.32193		1.32193	2.5
		25.8	24.33
		25.2058	24.41
	Sample3	25.54	24.24	25.6727	24.1367	1.53605		1.53605	2.9
		25.86	24.05
		25.6182	24.12
IL-1+circPARD3B-OE	Sample1	29.9	25.21	29.7785	25.3	4.47851	4.1	0.378512	1.3
		29.7	25.32
		29.7355	25.37
	Sample2	23.91	24.21	24.3871	24.3167	0.0703893		0.0703893	1.05
		24.48	24.33
		24.7712	24.41
	Sample3	24.84	24.24	24.9022	24.1367	0.765535		0.765535	1.7
		24.86	24.05
		25.0066	24.12
HDMECs/MMP13
Vector	Sample1	29.9	25.44	29.9467	25.5467	4.4	4.4	0	1
		29.7	25.1
		30.24	26.1
	Sample2	24.61	24.44	24.5801	24.2467	0.333424		0.333424	1.26
		24.48	24.1
		24.6503	24.2
	Sample3	25.94	25.44	25.913	25.48	0.432959		0.432959	1.35
		26.06	25.1
		25.7389	25.9
IL-1+Vector	Sample1	30.9	25.34	31.1164	25.6533	5.46303	4.2	1.26303	2.4
		30.7	25.41
		31.7491	26.21
	Sample2	25.61	24.14	25.4477	24.12	1.32769		1.32769	2.51
		25.48	24.1
		25.2531	24.12
	Sample3	27.24	25.44	27.1123	25.48	1.63227		1.63227	3.1
		26.96	25.1
		27.1368	25.9
IL-1+circPARD3B-OE	Sample1	31	26.21	31.4114	26.2333	5.17807	4.5	0.678072	1.6
		31.7	26.22
		31.5342	26.27
	Sample2	26.61	26.21	26.6722	26.25	0.422233		0.422233	1.34
		26.48	26.33
		26.9267	26.21
	Sample3	25.24	24.54	25.3575	24.47	0.887525		0.887525	1.85
		25.06	24.45
		25.7726	24.42
Figure1E-ELISA
MMP13
Vector	Sample1	120.34
	Sample2	143.2
	Sample3	131.53
IL-1+Vector	Sample1	227.55
	Sample2	225.6
	Sample3	287.6
IL-1+circPARD3B-OE	Sample1	150.5
	Sample2	133.15
	Sample3	177.27
VEGF
Vector	Sample1	160.34
	Sample2	155.78
	Sample3	150.85
IL-1+Vector	Sample1	372.35
	Sample2	355.5
	Sample3	283.22
IL-1+circPARD3B-OE	Sample1	213.25
	Sample2	240.52
	Sample3	234.87
Figure1F
Vector	Sample1	1
	Sample2	0.95
	Sample3	1.3
IL-1+Vector	Sample1	1.75
	Sample2	1.5
	Sample3	1.6
IL-1+circPARD3B-OE	Sample1	1.4
	Sample2	1.35
	Sample3	1.3
Figure1G
Vector	Sample1	1
	Sample2	0.85
	Sample3	1.43
IL-1+Vector	Sample1	2.3
	Sample2	2.5
	Sample3	1.9
IL-1+circPARD3B-OE	Sample1	1.4
	Sample2	1.25
	Sample3	1.5
