# Supplementary material for: Potential predictive and therapeutic applications of small extracellular vesicles-derived circPARD3B in osteoarthritis
Source: Front Pharmacol. 2022 Oct 19;13:968776. doi: 10.3389/fphar.2022.968776 (PMC9627215; doi:10.3389/fphar.2022.968776)
Supplement: Supplementary file 3 [file Table3.XLSX]

## Sheet: Sheet1
Figure1D	FLS-vegf	gapdh	vegf/gapdh	Relative value			HDMECs-vegf	gapdh	vegf/gapdh	Relative value
Sample1	53975	235988	0.228719	1		Sample1	129899	235988	0.550447	1
	76040	226121	0.33628	1.47028			188907	226121	0.835424	1.51772
	69150	254540	0.271667	1.18777			174275	254540	0.684666	1.24384
Sample2	25153	235988	0.106586	0.999999		Sample2	173561	235988	0.735465	1
	32706	226121	0.144639	1.35702			273293	226121	1.20861	1.64333
	28576	254540	0.112265	1.05328			236130	254540	0.927673	1.26134
Sample3	85134	235988	0.360756	0.999999		Sample3	68849	235988	0.291748	1
	125134	226121	0.553394	1.53398			91672	226121	0.405411	1.38959
	120656	254540	0.474016	1.31395			99838.7	254540	0.392232	1.34442
	FLS-mmp13	gapdh	mmp13/gapdh	Relative value			HDMECs-mmp13	gapdh	mmp13/gapdh	Relative value
Sample1	129332	77932	1.65955	1		Sample1	211023	77932	2.70778	1
	172728	84740	2.03833	1.22824			356656	84740	4.20883	1.55435
	148627	60547	2.45474	1.47916			258080	84740	3.04555	1.12474
Sample2	92502	77932	1.18696	1		Sample2	126282	77932	1.62041	1
	112999	84740	1.33348	1.12344			145508	84740	1.71711	1.05968
	95300	60547	1.57398	1.32607			122243	60547	2.01898	1.24596
Sample3	36016	77932	0.462146	1		Sample3	95174	77932	1.22124	1
	43563	84740	0.514078	1.11237			120106	84740	1.41735	1.16058
	40108	60547	0.662427	1.43337			111714	60547	1.84508	1.51082
