# Supplementary material for: Potential predictive and therapeutic applications of small extracellular vesicles-derived circPARD3B in osteoarthritis
Source: Front Pharmacol. 2022 Oct 19;13:968776. doi: 10.3389/fphar.2022.968776 (PMC9627215; doi:10.3389/fphar.2022.968776)
Supplement: Supplementary file 5 [file Table9.XLSX]

## Sheet: Sheet1
Figure6E				Figure6F				Figure6G				Figure6H
NC	Sample1	0		NC	Sample1	0		NC	Sample1	0			SIRT1		MMP13		VEGF
	Sample2	0			Sample2	0			Sample2	0		NC	Sample1	0.0031	Sample1	0.0029	Sample1	0.00213
	Sample3	0			Sample3	0			Sample3	0			Sample2	0.00419	Sample2	0.003108	Sample2	0.00319
	Sample4	0			Sample4	0			Sample4	0			Sample3	0.002181	Sample3	0.00181	Sample3	0.00391
	Sample5	1			Sample5	1			Sample5	1		PBS	Sample1	0.02	Sample1	0.1	Sample1	0.09
	Sample6	0			Sample6	0			Sample6	0			Sample2	0.013	Sample2	0.06	Sample2	0.08
PBS	Sample1	6		PBS	Sample1	4		PBS	Sample1	2			Sample3	0.022	Sample3	0.09	Sample3	0.07
	Sample2	5			Sample2	4			Sample2	2		SMSCs-Exos	Sample1	0.0469	Sample1	0.053	Sample1	0.064
	Sample3	4			Sample3	3			Sample3	1			Sample2	0.0308	Sample2	0.044	Sample2	0.053
	Sample4	4			Sample4	5			Sample4	1			Sample3	0.03881	Sample3	0.033	Sample3	0.043
	Sample5	3			Sample5	5			Sample5	1		OE-circPARD3B-SMSCs-Exos	Sample1	0.0641239	Sample1	0.02	Sample1	0.03
	Sample6	4			Sample6	4			Sample6	2			Sample2	0.076308	Sample2	0.01	Sample2	0.03
SMSCs-Exo	Sample1	3		SMSCs-Exo	Sample1	2		SMSCs-Exo	Sample1	1			Sample3	0.0586918	Sample3	0.01	Sample3	0.02
	Sample2	2			Sample2	3			Sample2	1
	Sample3	3			Sample3	4			Sample3	2
	Sample4	2			Sample4	2			Sample4	1
	Sample5	3			Sample5	4			Sample5	1
	Sample6	3			Sample6	3			Sample6	1
OE-circPARD3B-SMSCs-Exo	Sample1	2		OE-circPARD3B-SMSCs-Exo	Sample1	1		OE-circPARD3B-SMSCs-Exo	Sample1	1
	Sample2	3			Sample2	2			Sample2	0
	Sample3	2			Sample3	2			Sample3	0
	Sample4	1			Sample4	3			Sample4	1
	Sample5	1			Sample5	2			Sample5	1
	Sample6	0			Sample6	2			Sample6	0
