# Supplementary material for: Potential predictive and therapeutic applications of small extracellular vesicles-derived circPARD3B in osteoarthritis
Source: Front Pharmacol. 2022 Oct 19;13:968776. doi: 10.3389/fphar.2022.968776 (PMC9627215; doi:10.3389/fphar.2022.968776)
Supplement: Supplementary file 7 [file Table6.XLSX]

## Sheet: Sheet1
Figure3B	SIRT1	gapdh	SIRT1/gapdh	Relative value
Sample1	98241	109833	0.894458	1
	90582	97423	0.92978	1.03949
	54464	107767	0.505387	0.56502
	99547	107377	0.927079	1.03647
	167226	102888	1.62532	1.8171
Sample2	151449	109833	1.3789	1
	148395	97423	1.5232	1.10465
	73317	107767	0.680329	0.493384
	134856	107377	1.25591	0.910805
	299695	102888	2.91283	2.11242
Sample3	281258	109833	2.56078	1
	250295	97423	2.56916	1.00327
	184876	107767	1.71552	0.66992
	240904	107377	2.24353	0.876114
	376062	102888	3.65506	1.42732
Figure3D	SIRT1	gapdh	SIRT1/gapdh	Relative value
Sample1	108631	93079	1.16708	1
	106471	115818	0.919296	0.787686
	211321	105552	2.00206	1.71543
	169312	108154	1.56547	1.34135
	50294	123122	0.408489	0.350008
Sample2	161718	93079	1.73743	1
	203238	115818	1.7548	1.01
	254908	105552	2.415	1.38999
	195527	108154	1.80786	1.04054
	87935	123122	0.71421	0.411074
Sample3	265146	93079	2.84861	1
	280672	115818	2.42339	0.850726
	469056	105552	4.44384	1.56
	292353	108154	2.70312	0.948925
	163466	123122	1.32767	0.466078
Figure3F	VEGF	gapdh	VEGF/gapdh	Relative value			MMP-13	gapdh	MMP13/gapdh	Relative value
Sample1	254243	350070	0.726263	1		Sample1	422476	350070	1.20683	1
	269734	337636	0.79889	1.1			372791	337636	1.10412	0.914892
	150410	335181	0.448743	0.617879			231393	335181	0.690352	0.572037
	209963	351742	0.596923	0.821911			346767	351742	0.985856	0.816896
	446866	372906	1.19833	1.65			764586	372906	2.05034	2.05034
Sample2	29966	350070	0.0856	1		Sample2	149385	350070	0.426729	1
	51184	337636	0.151595	1.77097			171445	337636	0.507781	1.18994
	18148	335181	0.0541439	0.632522			91127.7	335181	0.271876	0.271876
	31339	351742	0.0890966	1.04085			221228	351742	0.62895	1.47389
	62246	372906	0.166921	1.95002			389232	372906	1.04378	2.446
Sample3	84789	350070	0.242206	0.999999		Sample3	113592	350070	0.324484	0.999999
	92669	337636	0.274464	1.13319			98955	337636	0.293082	0.903225
	64640	335181	0.192851	0.796227			57765	335181	0.17234	0.531119
	106400	351742	0.302494	1.24891			92681	351742	0.263491	0.812032
	171293	372906	0.459346	1.89651			202419	335181	0.60391	1.86114
Figure3H	VEGF	gapdh	VEGF/gapdh	Relative value			MMP-13	gapdh	MMP13/gapdh	Relative value
Sample1	275432	409005	0.67342	1.00001		Sample1	311950	409005	0.762705	0.999999
	212713	347110	0.612812	0.91			254504	347110	0.733208	0.961326
	513663	403581	1.27276	1.89			375532	403581	0.9305	1.22
	308054	404008	0.762495	1.13229			342034	404008	0.846602	1.11
	187174	397639	0.470713	0.699			178875	397639	0.449843	0.589799
Sample2	97500	409005	0.238383	1		Sample2	71641	409005	0.175159	1
	92263	347110	0.265803	1.11503			66096	347110	0.190418	1.08712
	180219	403581	0.44655	1.68			89777.5	403581	0.222452	1.27
	123820	404008	0.306479	1.28566			69416	404008	0.171818	0.980928
	64457.6	397639	0.162101	0.68			31938	397639	0.0803191	0.45855
Sample3	34845	409005	0.0851946	0.999995		Sample3	186116	409005	0.455046	1
	31920	347110	0.0919593	1.0794			164269	347110	0.473248	1.04
	62058	403581	0.153768	1.8049			273121	403581	0.676744	1.43
	46669	404008	0.115515	1.35589			289815	404008	0.717349	1.06
	19282	397639	0.0484912	0.569179			131181	397639	0.3299	0.724981
