# Supplementary material for: Potential predictive and therapeutic applications of small extracellular vesicles-derived circPARD3B in osteoarthritis
Source: Front Pharmacol. 2022 Oct 19;13:968776. doi: 10.3389/fphar.2022.968776 (PMC9627215; doi:10.3389/fphar.2022.968776)
Supplement: Supplementary file 8 [file Table4.XLSX]

## Sheet: Sheet1
Figure2B
Control probe	Sample1	1
	Sample2	0.95
	Sample3	1.37
Biotin-circPARD3B probe	Sample1	9.4
	Sample2	9.9
	Sample3	8.25
Figure2C
circPARD3B-WT+mimics NC	Sample1	1.2
	Sample2	1.11
	Sample3	1.03
circPARD3B-WT+miR-326 mimics	Sample1	0.23
	Sample2	0.25
	Sample3	0.18
circPARD3B-Mut+mimics NC	Sample1	1.25
	Sample2	0.96
	Sample3	1.08
circPARD3B-Mut+miR-326 mimics	Sample1	1
	Sample2	1.18
	Sample3	0.92
Figure2D
CTL	Sample1	1
	Sample2	0.77
	Sample3	1.3
Scrl-KD	Sample1	0.91
	Sample2	0.827
	Sample3	1.02
circPARD3B-KD	Sample1	3.5
	Sample2	4.5
	Sample3	2.9
Vetor	Sample1	0.8
	Sample2	1.13
	Sample3	1.01
circPARD3B-OE	Sample1	0.25
	Sample2	0.43
	Sample3	0.56
Figure2F
CTL	Sample1	1
	Sample2	1
	Sample3	1
mimics NC	Sample1	1.04
	Sample2	0.77
	Sample3	0.99
miR-326 mimics	Sample1	0.42
	Sample2	0.3
	Sample3	0.25
inhibitor NC	Sample1	1.29
	Sample2	0.75
	Sample3	0.65
miR-326 inhibitor	Sample1	2.52
	Sample2	3.15
	Sample3	3.67
Figure2G
SIRT1-WT+mimics NC	Sample1	0.65
	Sample2	1.16
	Sample3	1
SIRT1-WT+miR-326 mimics	Sample1	0.25
	Sample2	0.45
	Sample3	0.23
SIRT1-Mut+mimics NC	Sample1	1.25
	Sample2	1.26
	Sample3	1.05
SIRT1-Mut+miR-326 mimics	Sample1	1.37
	Sample2	1.26
	Sample3	1.02
Figure2H
circPARD3B+Biotin-NC	Sample1	1
	Sample2	0.75
	Sample3	1.09
circPARD3B+Biotin-miR-326	Sample1	7.5
	Sample2	6.9
	Sample3	4
SIRT1 mRNA+Biotin-NC	Sample1	1
	Sample2	1.06
	Sample3	0.59
SIRT1 mRNA+Biotin-miR-326	Sample1	25.1
	Sample2	20.12
	Sample3	18.34
