# Supplementary material for: Potential predictive and therapeutic applications of small extracellular vesicles-derived circPARD3B in osteoarthritis
Source: Front Pharmacol. 2022 Oct 19;13:968776. doi: 10.3389/fphar.2022.968776 (PMC9627215; doi:10.3389/fphar.2022.968776)
Supplement: Supplementary file 9 [file Table10.XLSX]

## Sheet: Sheet1
SFigure1A
	RNase R (-)			RNase R (+)
hsa_circ_0005465	1	1	1	0.95	1.13	1.03
hsa_circ_0006370	1	1	1	0.97	1.12	0.97
hsa_circ_0037658	1	1	1	0.95	1.12	1.17
hsa_circ_0005406	1	1	1	0.75	1.12	1.1
hsa_circ_0008172	1	1	1	0.82	1.13	1.25
hsa_circ_0015260	1	1	1	0.78	1.13	1.09
SFigure1B
	RNase R (-)			RNase R (+)
linear-CLIP1	1	1	1	0.23	0.32	0.45
linear-GLIS3	1	1	1	0.35	0.42	0.28
linear-CREBBP	1	1	1	0.24	0.33	0.45
linear-PHACTR4	1	1	1	0.63	0.42	0.32
linear-PARD3B	1	1	1	0.34	0.55	0.23
linear-C1orf9	1	1	1	0.2	0.25	0.35
actin	1	1	1	0.25	0.35	0.45
SFigure1C
	NH-FLS			OA-FLS
hsa_circ_0005465	1.02	1	1.26	2.1	1.52	1.7
hsa_circ_0006370	1.05	1.14	0.62	1.47	2.1	1.8
hsa_circ_0037658	1.1	1.04	0.8	1.9	1.7	1.6
hsa_circ_0005406	1.14	0.73	0.8	0.5	0.1	0.28
hsa_circ_0008172	1.14	1.04	0.9	0.45	0.34	0.5
hsa_circ_0015260	1.16	1.04	0.9	0.53	0.32	0.7
SFigure2A
	si-Scrl			si-circ_0008172
hsa_circ_0008172	1	1.1	0.95	0.35	0.24	0.45
linear-PARD3B	1	1.1	0.95	1	0.95	0.9
	si-Scrl			si-circ_0005465
hsa_circ_0005465	1	1.05	0.9	0.53	0.4	0.6
linear-CLIP1	1	1.3	0.85	1.1	1.09	0.9
	si-Scrl			si-circ_00063370
hsa_circ_0006370	1	1.2	0.85	0.35	0.5	0.55
linear-GLIS3	1	1.23	0.75	1.1	0.95	0.55
	CTL			si-circ_0037658
hsa_circ_0037658	1	1.1	0.75	0.43	0.64	0.55
linear-CREBBP	1	1.15	1.05	1.05	0.85	1.25
SFigure2B
	Vector			circ_0008172-OE
hsa_circ_0008172	1	1.14	0.8	4.1	5.5	6
linear-PARD3B	1	1.1	0.75	1	0.95	0.75
	Vector			circ_0005406-OE
hsa_circ_0005406	1	1.14	0.95	4.5	2.5	5.1
linear-PHACTR4	1	1.2	0.85	1.05	1.15	0.65
	Vector			circ_0015260-OE
hsa_circ_0015260	1	1.12	0.95	4	3.5	6.1
linear-C1orf9	1	1.05	0.85	1.03	0.95	0.85
SFigure2C
VEGF	Scr-KD			circRNA-KD
hsa_circ_0005465	1	0.6	0.8	1.1	0.52	0.7
hsa_circ_0006370	1.15	1.04	0.6	0.47	0.5	0.75
hsa_circ_0037658	0.75	0.64	0.97	0.9	0.7	0.6
MMP13	Scr-KD			circRNA-KD
hsa_circ_0005465	1	0.7	1.11	1.12	0.72	0.71
hsa_circ_0006370	1.1	1.01	0.66	0.5	0.55	0.85
hsa_circ_0037658	0.65	0.74	1.07	0.95	0.74	0.86
SFigure2C
VEGF	Vector			circRNA-OE
hsa_circ_0005406	1.04	0.9	0.85	0.52	0.6	0.65
hsa_circ_0008172	1.12	0.8	0.76	0.47	0.3	0.55
hsa_circ_0015260	0.85	0.74	1.1	0.9	0.75	0.88
MMP13	Vector			circRNA-OE
hsa_circ_0005406	0.98	0.78	1.03	0.92	0.62	0.71
hsa_circ_0008172	1.13	1.15	0.96	0.35	0.45	0.65
hsa_circ_0015260	0.75	0.84	1.07	0.89	1.54	1.26
SFigure4A
	CTL			Ad-circPARD3B
miR-145	1	0.78	1.04	1.69	1.75	2.38
miR-326	1	0.95	1.37	9.4	9.9	8.25
miR-330-5p	1.1	1.31	0.75	5.8	6.4	5.3
miR-431	1.25	1.15	0.7	6.8	5.3	4.7
miR-558	1.35	1.25	0.75	5.65	3.3	2.5
SFigure4C
	CTL			Ad-circPARD3B
CTL	1	1.15	0.8	0.9	0.68	0.9
miR-145	1.1	1.18	0.9	1.1	0.93	0.87
miR-326	1.2	1.11	1.03	0.23	0.25	0.18
miR-330-5p	1.1	1.21	0.76	0.65	0.5	0.45
miR-431	1.3	1.1	0.8	0.81	0.73	0.7
miR-558	1.2	1.3	0.9	0.66	0.55	0.48
SFigure4D
	CTL			Si-circPARD3B			Ad-circPARD3B
miR-145	1	1.21	2.1	3.1	2.5	2.12	0.68	0.4	1.1
miR-326	1	0.77	1.3	3.5	4.5	2.9	0.25	0.43	0.56
miR-330-5p	1.25	1.41	1.6	2.2	2	1.4	1.01	0.87	0.98
miR-431	1.24	1.15	0.98	2.5	2.85	3	0.55	1.1	1.5
miR-558	1.01	1.2	1.14	1.2	1.7	2.2	0.84	0.91	0.95
SFigure6A
CTL	Vector	SIRT1-OE	SCRL-KD	Sirt1-KD
1	0.7	3.9	0.9	0.35
1.1	1.2	3.5	0.8	0.4
0.9	1	2.9	1.15	0.55
SFigure6B
CTL	Vector	SIRT1-OE	SCRL-KD	Sirt1-KD
0.95	1.18	1.74	1	0.4
1	1.1	2.4	1.15	0.55
1.15	0.98	1.9	0.9	0.39
SFigure7A
	Vector			circ_0008172-OE
hsa_circ_0008172	1	1.24	0.85	6	5	6.5
linear-PARD3B	1	1.15	0.65	1.1	0.75	0.65
SFigure7B
CTL			Vector			LV-circRNA
1	1.1	0.75	0.6	1.1	0.85	3.1	4.5	4
SFigure8A
Healthy controls	OA-patients
1	1
1.2	0.6
1.1	0.76
1.5	1.53
1.12	0.66
0.8	1.63
0.56	1.23
0.63	0.9
1.1	1.1
1.3	0.2
1.2	0.1
0.3	0.4
1.07	0.5
0.78	0.59
0.6	0.7
0.5	1.21
1.3	0.7
1	0.34
1.2	1.5
0.4	0.9
1.23	1.12
1.2	1.1
0.35	0.5
1.07	0.6
0.7	1.18
0.66	1.1
0.52	0.2
1.38	1.02
1.1	0.78
1.04	0.9
	0.5
	1.1
	0.66
	0.4
	0.58
	1.17
	0.8
	0.59
	1.1
	0.68
	0.46
	0.25
SFigure8B
Healthy control	Grade 0	Grade 1	Grade 2	Grade 3
1	1	0.76	1.23	0.5
1.2	1	0.66	1.1	0.7
1.1	0.66	0.1	0.1	0.7
1.5	1.23	0.5	0.7	0.5
1.12	0.2	1.5	0.7	0.66
0.8	0.78	0.9	1.5	0.58
0.56	1.53	0.5	1.12	1.1
0.63	1.53	0.59	0.5
1.1	0.34	0.78	0.59
1.3	0.9	0.58	0.46
1.2	1.17	0.8	0.5
0.3	0.68	0.8	0.66
1.07	0.68	0.6	0.1
0.78		0.6	0.34
0.6		1.63	1.1
0.5		0.9	0.5
1.3		0.9	1.1
1		0.78
1.2		0.78
0.4		0.4
1.23		0.4
1.2		0.59
0.35		0.59
1.07		0.1
0.7		0.9
0.66		1.1
0.52		0.6
1.38		0.6
1.1		0.9
1.04		1.12
		1.1
		1.53
		1.53
		1.17
		0.59
		0.59
		1.1
		0.2
		0.2
		0.25
SFigure9A
SMSCs-Exo	Vector-SMSCs-Exos
3	4
2	2
3	3
2	1
3	3
3	2
SFigure9B
SMSCs-Exo	Vector-SMSCs-Exos
2	2
3	4
4	3
2	2
4	4
3	2
SFigure9C
SMSCs-Exos	Vector-SMSCs-Exos
1	1
1	2
2	2
1	1
1	1
1	1
SFigure9D
	SMSCs-Exos			Vector-SMSCs-Exos
SIRT1	0.0469	0.0308	0.03881	0.0409	0.0358	0.02881
MMP13	0.053	0.044	0.033	0.058	0.054	0.03
VEGF	0.064	0.053	0.043	0.054	0.0453	0.049
