# Supplementary material for: Potential predictive and therapeutic applications of small extracellular vesicles-derived circPARD3B in osteoarthritis
Source: Front Pharmacol. 2022 Oct 19;13:968776. doi: 10.3389/fphar.2022.968776 (PMC9627215; doi:10.3389/fphar.2022.968776)
Supplement: Supplementary file 10 [file Table5.XLSX]

## Sheet: Sheet1
Figure3A
		CT value (Target Gene)	CT value (Reference Gene)	Mean CT value (Target Gene)	Mean CT value (Reference Gene)	deltaCT	mean deltaCT	delta/deltaCT	2-delta/deltaCT
CTL	Sample1	29.8	25.34	29.8933	25.6533	4.24	4.24	0	1
		29.7	25.41
		30.18	26.21
	Sample2	23.61	24.14	23.7241	24.12	-0.395929		-0.395929	0.76
		23.48	24.1
		24.0822	24.12
	Sample3	25.84	25.44	25.755	25.48	0.275007		0.275007	1.21
		25.56	25.1
		25.865	25.9
mimics NC	Sample1	30.8	24.4	30.6286	24.2	6.42857	6.4	0.0285692	1.02
		30.7	24.1
		30.3857	24.1
	Sample2	24.61	24.4	24.3037	24.2333	0.0703893		0.0703893	1.05
		24.48	24.1
		23.8212	24.2
	Sample3	23.84	24.4	23.6339	24.2333	-0.599462		-0.599462	0.66
		23.56	24.1
		23.5016	24.2
miR-326 mimics	Sample1	30.1	25.24	30.2769	25.3333	4.94361	6.5	-1.55639	0.34
		30.1	25.44
		30.6308	25.32
	Sample2	24.21	25.24	24.3966	25.34	-0.943416		-0.943416	0.52
		24.48	25.44
		24.4998	25.34
	Sample3	23.84	25.02	23.6239	25.2233	-1.59946		-1.59946	0.33
		23.56	25.31
		23.4716	25.34
inhibitor NC	Sample1	29.2	24.12	29.1237	24.5533	4.57039	4.5	0.0703893	1.05
		29.1	24.02
		29.0712	25.52
	Sample2	24.21	24.14	24.0927	24.1367	-0.0439433		-0.0439433	0.97
		24.48	24.23
		23.5882	24.04
	Sample3	25.84	25.52	25.7928	25.4367	0.356144		0.356144	1.28
		25.56	25.45
		25.9784	25.34
miR-326 inhibitor	Sample1	30.5	24.72	30.6387	24.6433	5.99535	4.8	1.19535	2.29
		30.8	24.54
		30.616	24.67
	Sample2	25.81	24.22	25.6955	24.0867	1.60881		1.60881	3.05
		25.48	24.03
		25.7964	24.01
	Sample3	26.84	25.02	26.8315	25.19	1.64155		1.64155	3.12
		26.86	25.21
		26.7946	25.34
Figure3C
CTL	Sample1	29.5	24.42	29.57	24.37	5.2	5.2	0	1
		29.8	24.12
		29.41	24.57
	Sample2	24.81	24.84	24.8627	24.9367	-0.0740006		-0.0740006	0.95
		24.98	24.93
		24.798	25.04
	Sample3	25.14	25.12	25.4117	25.1367	0.275007		0.275007	1.21
		25.86	25.15
		25.235	25.14
Vector+mimics NC	Sample1	29.5	24.42	29.1986	24.37	4.82857	4.8	0.0285692	1.02
		29.8	24.12
		28.2957	24.57
	Sample2	24.81	24.84	24.832	24.9367	-0.104697		-0.104697	0.93
		24.98	24.93
		24.7059	25.04
	Sample3	24.84	25.12	24.7216	25.1367	-0.415037		-0.415037	0.75
		24.86	25.15
		24.4649	25.14
circPARD3B-OE+mimics NC	Sample1	30.5	24.72	30.8709	24.6433	6.22761	4.8	1.42761	2.69
		30.8	24.54
		31.3128	24.67
	Sample2	25.11	24.22	25.2566	24.0867	1.16993		1.16993	2.25
		24.98	24.03
		25.6798	24.01
	Sample3	26.84	25.02	26.6857	25.19	1.4957		1.4957	2.82
		26.86	25.21
		26.3571	25.34
circPARD3B-OE+miR-326 mimics	Sample1	30.5	25.24	30.5219	25.2933	5.22857	5.2	0.0285692	1.02
		30.8	25.12
		30.2657	25.52
	Sample2	23.91	24.54	24.2653	24.37	-0.104697		-0.104697	0.93
		24.218	24.33
		24.6679	24.24
	Sample3	24.84	25.12	24.7235	25.4367	-0.713119		-0.713119	0.61
		24.86	25.55
		24.4706	25.64
Vector+miR-326 mimics	Sample1	27.9	24.42	27.8569	24.37	3.48688	4.2	-0.713119	0.61
		27.8	24.12
		27.8706	24.57
	Sample2	24.91	24.84	24.4221	24.9367	-0.514573		-0.514573	0.7
		24.218	24.93
		24.1383	25.04
	Sample3	23.84	25.12	23.9847	25.1367	-1.152		-1.152	0.45
		23.86	25.15
		24.254	25.14
Figure3E	MMP13
CTL	Sample1	29.5	24.82	29.51	24.71	4.8	4.8	0	1
		29.3	24.74
		29.73	24.57
	Sample2	23.91	24.32	23.7513	24.2867	-0.535332		-0.535332	0.69
		24.018	24.03
		23.326	24.51
	Sample3	25.84	25.62	25.8802	25.5933	0.286881		0.286881	1.22
		25.86	25.44
		25.9406	25.72
Vector	Sample1	29.9	25.92	30.1033	25.7033	4.4	4.4	0	1
		29.9	25.82
		30.51	25.37
	Sample2	23.01	24.08	23.2567	24.2567	-1		-1	0.5
		23.18	24.18
		23.58	24.51
	Sample3	25.14	25.32	25.4702	25.1833	0.286881		0.286881	1.22
		25.56	25.21
		25.7106	25.02
SIRT1-OE	Sample1	27.9	25.02	27.6367	25.1367	2.5	4.5	-2	0.25
		27.79	25.32
		27.22	25.07
	Sample2	22.61	24.38	22.6795	24.3233	-1.64386		-1.64386	0.32
		22.88	24.18
		22.5484	24.41
	Sample3	23.14	25.44	23.2766	25.22	-1.94342		-1.94342	0.26
		23.56	25.21
		23.1298	25.01
Scrl-KD	Sample1	30.9	25.92	30.6177	25.7033	4.91436	4.9	0.0143553	1.01
		30.79	25.82
		30.1631	25.37
	Sample2	24.61	24.08	24.1047	24.2567	-0.152003		-0.152003	0.9
		23.88	24.18
		23.824	24.51
	Sample3	24.14	25.32	24.5618	25.1833	-0.621488		-0.621488	0.65
		24.56	25.21
		24.9855	25.02
SIRT1-KD	Sample1	31.5	24.12	31.4314	24.5533	6.87807	5.2	1.67807	3.2
		31.39	24.02
		31.4042	25.52
	Sample2	26.01	24.14	26.0203	24.1367	1.88362		1.88362	3.69
		25.88	24.23
		26.1709	24.04
	Sample3	27.14	25.52	27.5105	25.4367	2.07382		2.07382	4.21
		27.56	25.45
		27.8315	25.34
Figure3E	VEGF
CTL	Sample1	29.9	25.34	30.2533	25.6533	4.6	4.6	0	1
		30.39	25.41
		30.47	26.21
	Sample2	23.01	24.14	22.8685	24.12	-1.25154		-1.25154	0.42
		22.88	24.1
		22.7154	24.12
	Sample3	25.14	25.44	25.2624	25.48	-0.217591		-0.217591	0.86
		25.56	25.1
		25.0872	25.9
Vector	Sample1	29.9	24.4	29.7	24.2	5.5	5.5	0	1
		29.39	24.1
		29.81	24.1
	Sample2	23.01	24.4	23.6118	24.2333	-0.621488		-0.621488	0.65
		23.88	24.1
		23.9455	24.2
	Sample3	24.04	24.4	23.9645	24.2333	-0.268817		-0.268817	0.83
		24.06	24.1
		23.7935	24.2
SIRT1-OE	Sample1	28.9	25.24	28.3194	25.2933	3.02607	4.5	-1.47393	0.36
		28.21	25.12
		27.8482	25.52
	Sample2	23.01	24.54	23.0837	24.37	-1.2863		-1.2863	0.41
		22.88	24.33
		23.3611	24.24
	Sample3	23.04	25.12	23.2522	25.4367	-2.18442		-2.18442	0.22
		23.16	25.55
		23.5567	25.64
Scrl-KD	Sample1	28.8	24.42	28.6716	24.37	4.30163	4.1	0.201634	1.15
		28.51	24.12
		28.7049	24.57
	Sample2	24.01	24.84	24.5216	24.9367	-0.415037		-0.415037	0.75
		24.88	24.93
		24.6749	25.04
	Sample3	24.04	25.12	24.6013	25.1367	-0.535332		-0.535332	0.69
		24.16	25.15
		25.604	25.14
SIRT1-KD	Sample1	30.8	24.72	30.6763	24.6433	6.03296	4.6	1.43296	2.7
		30.51	24.54
		30.7189	24.67
	Sample2	25.91	24.22	25.8091	24.0867	1.72247		1.72247	3.3
		26.08	24.03
		25.4374	24.01
	Sample3	26.54	25.02	26.6754	25.19	1.48543		1.48543	2.8
		26.76	25.21
		26.7263	25.34
Figure3G	MMP13
CTL	Sample1	28.8	24.72	29.0433	24.6433	4.4	4.4	0	1
		28.51	24.54
		29.82	24.67
	Sample2	23.91	24.22	23.5513	24.0867	-0.535332		-0.535332	0.69
		23.08	24.03
		23.664	24.01
	Sample3	25.54	25.02	25.4769	25.19	0.286881		0.286881	1.22
		25.76	25.21
		25.1306	25.34
mimics NC+Vector	Sample1	28.8	24.82	28.91	24.71	4.2	4.2	0	1
		28.51	24.74
		29.42	24.57
	Sample2	23.91	24.32	24.2278	24.2867	-0.0588937		-0.0588937	0.96
		24.28	24.03
		24.4933	24.51
	Sample3	25.54	25.62	25.2714	25.5933	-0.321928		-0.321928	0.8
		25.06	25.44
		25.2142	25.72
mi-326 mimics+Vector	Sample1	32	25.92	32.3712	25.7033	6.6679	4.8	1.8679	3.65
		32.51	25.82
		32.6037	25.37
	Sample2	26.91	24.08	26.4266	24.2567	2.16993		2.16993	4.5
		26.28	24.18
		26.0898	24.51
	Sample3	27.54	25.32	27.5618	25.1833	2.37851		2.37851	5.2
		27.56	25.21
		27.5855	25.02
mi-326 mimics+SIRT1-OE	Sample1	30.5	25.12	30.5356	25.2033	5.33227	4.7	0.632268	1.55
		30.51	25.12
		30.5968	25.37
	Sample2	24.91	24.18	24.9051	24.1567	0.748461		0.748461	1.68
		25.28	24.18
		24.5254	24.11
	Sample3	25.54	25.24	25.495	25.22	0.275007		0.275007	1.21
		25.56	25.41
		25.385	25.01
mimics NC+SIRT1-OE	Sample1	27.5	25.12	27.1247	25.1467	1.97807	4.3	-2.32193	0.2
		26.51	25.15
		27.3642	25.17
	Sample2	22.91	24.18	22.7274	24.1233	-1.39593		-1.39593	0.38
		22.28	24.08
		22.9922	24.11
	Sample3	22.54	25.24	22.6161	25.26	-2.64386		-2.64386	0.16
		22.56	25.32
		22.7484	25.22
Figure3G	VEGF
CTL	Sample1	30.5	26.01	30.8767	26.2767	4.6	4.6	0	1
		30.91	26.25
		31.22	26.57
	Sample2	24.91	26.38	24.9851	26.2367	-1.25154		-1.25154	0.42
		25.28	26.22
		24.7654	26.11
	Sample3	24.54	24.24	24.1524	24.37	-0.217591		-0.217591	0.86
		23.56	24.55
		24.3572	24.32
mimics NC+Vector	Sample1	29.9	25.12	30.0033	25.2033	4.8	4.8	0	1
		30.01	25.12
		30.1	25.37
	Sample2	24.11	24.18	23.7607	24.1567	-0.395929		-0.395929	0.76
		23.68	24.18
		23.4922	24.11
	Sample3	24.84	25.24	24.9855	25.22	-0.234465		-0.234465	0.85
		25.06	25.41
		25.0566	25.01
mi-326 mimics+Vector	Sample1	32.2	25.42	32.52	25.38	7.13996	5.3	1.83996	3.58
		32.61	25.35
		32.7499	25.37
	Sample2	25.91	24.28	26.2098	24.1567	2.05311		2.05311	4.15
		26.18	24.08
		26.5393	24.11
	Sample3	27.84	25.14	27.347	25.19	2.15704		2.15704	4.46
		27.06	25.22
		27.1411	25.21
mi-326 mimics+SIRT1-OE	Sample1	31.2	25.24	31.0633	25.2933	5.76993	4.6	1.16993	2.25
		30.61	25.12
		31.3798	25.52
	Sample2	25.21	24.54	25.1098	24.37	0.739848		0.739848	1.67
		24.98	24.33
		25.1395	24.24
	Sample3	26.24	25.12	26.2766	25.4367	0.83996		0.83996	1.79
		26.06	25.55
		26.5299	25.64
mimics NC+SIRT1-OE	Sample1	26.2	24.42	26.8261	24.37	2.45614	4.1	-1.64386	0.32
		27.61	24.12
		26.6684	24.57
	Sample2	23.21	24.84	23.6147	24.9367	-1.32193		-1.32193	0.4
		23.98	24.93
		23.6542	25.04
	Sample3	23.24	25.12	23.3002	25.1367	-1.8365		-1.8365	0.28
		23.06	25.15
		23.6005	25.14
