# Supplementary material for: Potential predictive and therapeutic applications of small extracellular vesicles-derived circPARD3B in osteoarthritis
Source: Front Pharmacol. 2022 Oct 19;13:968776. doi: 10.3389/fphar.2022.968776 (PMC9627215; doi:10.3389/fphar.2022.968776)
Supplement: Supplementary file 11 [file Table7.XLSX]

## Sheet: Sheet1
Figure4F	FLS-VEGF	gapdh	VEGF/GAPDH	Relative value			FLS-MMP13	gapdh	MMP13/GAPDH	Relative value
Sample1	77389	140883	0.549314	1		Sample1	185470	140883	1.31648	1
	45502	134827	0.337484	0.614374			84180	134827	0.624356	0.474261
	31726	111945	0.283407	0.515929			79133	111945	0.706892	0.536955
	16149	121782	0.132606	0.241403			29331	121782	0.240848	0.182948
	30410	122799	0.24764	0.450818			72679	122799	0.591853	0.449572
	51686	125616	0.41146	0.749044			133121	125616	1.05975	0.804983
	42278	121660	0.347509	0.632624			73936	121660	0.607726	0.461629
	64271.5	118185	0.543821	0.99			101226	118185	0.856505	0.650601
Sample2	57009	140883	0.404655	1		Sample2	206644	140883	1.46678	1
	20937	134827	0.155288	0.383754			135209	134827	1.00283	0.683699
	39843	111945	0.355916	0.879554			136400	111945	1.21846	0.830703
	10841.5	121782	0.0890241	0.22			66351	121782	0.544834	0.37145
	33301	122799	0.271183	0.670159			154595	122799	1.25893	0.858295
	47493	125616	0.378081	0.934329			210978	125616	1.67955	1.14506
	33131	121660	0.272325	0.672979			165938	121660	1.36395	0.929895
	8522.26	118185	0.0721095	0.81			188953	118185	1.59879	1.09
Sample3	20503	140883	0.145532	1		Sample3	54363	140883	0.385873	1
	11467	134827	0.0850497	0.584406			17863	134827	0.132488	0.343347
	12687	111945	0.113332	0.778746			26781.9	111945	0.239241	0.62
	7621	121782	0.062579	0.430002			10958	121782	0.0899805	0.233187
	10722.7	122799	0.0873193	0.6			22446	122799	0.182787	0.473696
	16050	125616	0.12777	0.877954			29151	125616	0.232064	0.97
	11066	121660	0.0909584	0.625006			38440	121660	0.315963	0.818825
	7223.88	118185	0.0611235	0.7			21666.9	118185	0.183331	0.79
	HDMECs-VEGF	gapdh	VEGF/GAPDH	Relative value			HDMECs-MMP13	gapdh	MMP13/GAPDH	Relative value
Sample1	210706	119563	1.7623	1		Sample1	128192	119563	1.07217	1
	129857	120094	1.08129	0.61357			69025	120094	0.574758	0.536069
	115225	111728	1.0313	0.5852			73823	111728	0.660739	0.616262
	106600	113444	0.939671	0.533207			48756	113444	0.42978	0.400851
	116261	100854	1.15277	0.654125			68405	100854	0.678258	0.632602
	148912	92809	1.6045	0.910457			120753	92809	1.30109	1.21351
	125857	111796	1.12577	0.638809			85900	111796	0.768364	0.716643
	147188	93908	1.56736	0.889385			112814	93908	1.20132	1.12046
Sample2	66290	119563	0.554436	1		Sample2	124161	119563	1.03846	1
	42351	120094	0.352649	0.63605			79815.9	120094	0.664612	0.64
	48782	111728	0.436614	0.787492			58662.1	111728	0.525044	0.79
	28619	113444	0.252274	0.455011			57215	113444	0.504346	0.485668
	44733.6	100854	0.443549	0.8			76063	100854	0.754189	0.726259
	54153	92809	0.583489	1.0524			49216.1	92809	0.530294	1.01
	54955	111796	0.491565	0.886604			112751	111796	1.00854	0.971193
	39986.7	93908	0.425807	0.96			110795	93908	1.17982	1.13613
Sample3	81599	119563	0.682477	1		Sample3	81772	119563	0.683924	1
	73765.3	120094	0.614229	0.9			35318.1	120094	0.294087	0.43
	54901.3	111728	0.491383	0.8			28914.9	111728	0.258797	0.88
	22855.2	113444	0.201467	0.41			35835	113444	0.315883	0.461868
	14223.1	100854	0.141027	0.7			62717	100854	0.621859	0.909252
	15837.2	92809	0.170643	1.21			75460	92809	0.813068	1.18883
	23274.2	111796	0.208184	1.22			58239	111796	0.52094	0.761693
	23851.2	93908	0.253985	1.22			25275.2	93908	0.269149	1.04
