# Supplementary material for: Potential predictive and therapeutic applications of small extracellular vesicles-derived circPARD3B in osteoarthritis
Source: Front Pharmacol. 2022 Oct 19;13:968776. doi: 10.3389/fphar.2022.968776 (PMC9627215; doi:10.3389/fphar.2022.968776)
Supplement: Supplementary file 12 [file Table8.XLSX]

## Sheet: Sheet1
Figure4D
		CT value (Target Gene)	CT value (Reference Gene)	Mean CT value (Target Gene)	Mean CT value (Reference Gene)	deltaCT	mean deltaCT	delta/deltaCT	2-delta/deltaCT
SMSCs-Exos	Sample1	28.9	24.34	28.82	24.22	4.6	4.6	0	1
		28.61	24.21
		28.95	24.11
	Sample2	24.21	24.84	24.3212	24.59	-0.268817		-0.268817	0.83
		24.28	24.31
		24.4735	24.62
	Sample3	24.24	24.44	24.4563	24.28	0.176323		0.176323	1.13
		24.66	24.1
		24.469	24.3
Vector-SMSCs-Exos	Sample1	29.3	25.14	29.5	25.3	4.2	4.2	0	1
		29.61	25.44
		29.59	25.32
	Sample2	25.21	25.54	25.2391	25.44	-0.200913		-0.200913	0.87
		25.28	25.44
		25.2273	25.34
	Sample3	25.54	25.02	25.6119	25.29	0.321928		0.321928	1.25
		25.66	25.51
		25.6358	25.34
OE-circPARD3B-SMSCs-Exos	Sample1	30.3	24.12	30.4908	24.5533	5.9375	4.8	1.1375	2.2
		30.61	24.02
		30.5625	25.52
	Sample2	25.21	24.14	25.7264	24.1367	1.58976		1.58976	3.01
		25.28	24.23
		26.6893	24.04
	Sample3	27.34	25.52	27.2927	25.4367	1.85599		1.85599	3.62
		27.26	25.45
		27.278	25.34
Figure4E
FLS/MMP13				FLS/VEGF				HDMECs/MMP13				HDMECs/VEGF
Veh	Sample1	2.7		Veh	Sample1	2.92		Veh	Sample1	1.7		Veh	Sample1	2.7
	Sample2	2.5			Sample2	2.65			Sample2	1.85			Sample2	2.6
	Sample3	2.9			Sample3	2.7			Sample3	1.62			Sample3	2.97
SMSCs-Exo	Sample1	1.3		SMSCs-Exo	Sample1	1.35		SMSCs-Exo	Sample1	1.36		SMSCs-Exo	Sample1	1.23
	Sample2	1.63			Sample2	1.41			Sample2	1.4			Sample2	1.85
	Sample3	1.74			Sample3	1.45			Sample3	1.52			Sample3	2.3
Ad-Vec-SMSCs-Exo	Sample1	1.8		Ad-Vec-SMSCs-Exo	Sample1	1.44		Ad-Vec-SMSCs-Exo	Sample1	1.48		Ad-Vec-SMSCs-Exo	Sample1	1.79
	Sample2	1.31			Sample2	1.62			Sample2	1.6			Sample2	1.98
	Sample3	1.6			Sample3	1.53			Sample3	1.3			Sample3	1.6
Ad-circPARD3B-SMSCs-Exo	Sample1	1.2		Ad-circPARD3B-SMSCs-Exo	Sample1	1.3		Ad-circPARD3B-SMSCs-Exo	Sample1	1.06		Ad-circPARD3B-SMSCs-Exo	Sample1	1.3
	Sample2	1.05			Sample2	1.15			Sample2	1.04			Sample2	1.41
	Sample3	1.1			Sample3	1.25			Sample3	1.1			Sample3	1.24
mimic NC-SMSCs-Exo	Sample1	1.5		mimic NC-SMSCs-Exo	Sample1	1.46		mimic NC-SMSCs-Exo	Sample1	1.1		mimic NC-SMSCs-Exo	Sample1	1.29
	Sample2	1.8			Sample2	1.55			Sample2	1.7			Sample2	1.68
	Sample3	1.7			Sample3	1.3			Sample3	1.3			Sample3	1.91
miR-326 mimic-SMSCs-Exo	Sample1	2.8		miR-326 mimic-SMSCs-Exo	Sample1	1.9		miR-326 mimic-SMSCs-Exo	Sample1	2.2		miR-326 mimic-SMSCs-Exo	Sample1	2.6
	Sample2	2.61			Sample2	1.6			Sample2	2.1			Sample2	2.21
	Sample3	3.1			Sample3	1.8			Sample3	1.87			Sample3	2.87
Ad-Vec-SMSCs-Exo+mimic NC-SMSC	Sample1	1.6		Ad-Vec-SMSCs-Exo+mimic NC-SMSC	Sample1	1.36		Ad-Vec-SMSCs-Exo+mimic NC-SMSC	Sample1	1.15		Ad-Vec-SMSCs-Exo+mimic NC-SMSC	Sample1	1.99
	Sample2	1.81			Sample2	1.45			Sample2	1.56			Sample2	2.18
	Sample3	2.23			Sample3	1.4			Sample3	1.2			Sample3	2.2
Ad-circPARD3B-SMSCs-Exo+miR-326	Sample1	1.75		Ad-circPARD3B-SMSCs-Exo+miR-326	Sample1	1.66		Ad-circPARD3B-SMSCs-Exo+miR-326	Sample1	1.65		Ad-circPARD3B-SMSCs-Exo+miR-326	Sample1	2.25
	Sample2	1.5			Sample2	1.55			Sample2	1.45			Sample2	2.75
	Sample3	1.9			Sample3	1.4			Sample3	1.28			Sample3	2.5
Figure4G	VEGF			MMP13				Figure4H				Figure4I
Veh	Sample1	372.35		Veh	Sample1	227.55		Veh	Sample1	1.75		Veh	Sample1	2.3
	Sample2	355.5			Sample2	225.6			Sample2	1.5			Sample2	2.5
	Sample3	283.22			Sample3	287.6			Sample3	1.6			Sample3	1.9
SMSCs-Exo	Sample1	257		SMSCs-Exo	Sample1	202.4		Vector-SMSCs-Exo	Sample1	1.35		Vector-SMSCs-Exo	Sample1	1.45
	Sample2	234.3			Sample2	165.3			Sample2	1.29			Sample2	1.61
	Sample3	223.2			Sample3	153.7			Sample3	1.35			Sample3	1.55
Ad-Vec-SMSCs-Exo	Sample1	237		Ad-Vec-SMSCs-Exo	Sample1	172.4		OE-circPARD3B-SMSCs-Exo	Sample1	1.2		OE-circPARD3B-SMSCs-Exo	Sample1	1.2
	Sample2	218.33			Sample2	168.23			Sample2	1.12			Sample2	1.3
	Sample3	243.62			Sample3	203.7			Sample3	1.05			Sample3	1.14
Ad-circPARD3B-SMSCs-Exo	Sample1	213.25		Ad-circPARD3B-SMSCs-Exo	Sample1	130.25		OE-circPARD3B-SMSC-Exo+miR-326	Sample1	1.3		OE-circPARD3B-SMSC-Exo+miR-326	Sample1	1.5
	Sample2	190.52			Sample2	113.5			Sample2	1.39			Sample2	1.61
	Sample3	204.87			Sample3	147.7			Sample3	1.5			Sample3	1.7
mimic NC-SMSCs-Exo	Sample1	263.2		mimic NC-SMSCs-Exo	Sample1	182.2
	Sample2	224.33			Sample2	158.3
	Sample3	243.2			Sample3	193.27
miR-326 mimic-SMSCs-Exo	Sample1	310.2		miR-326 mimic-SMSCs-Exo	Sample1	213.7
	Sample2	278.8			Sample2	256.8
	Sample3	308.34			Sample3	288.6
Ad-Vec-SMSCs-Exo+mimic NC-SMSC	Sample1	277		Ad-Vec-SMSCs-Exo+mimic NC-SMSC	Sample1	170.4
	Sample2	254.3			Sample2	150.3
	Sample3	243.42			Sample3	233.37
Ad-circPARD3B-SMSCs-Exo+miR-326	Sample1	312.4		Ad-circPARD3B-SMSCs-Exo+miR-326	Sample1	200.2
	Sample2	289.8			Sample2	236.7
	Sample3	256.7			Sample3	221.5
